# Supplementary material for: Graphene Oxide/Styrene-Butadiene Latex Hybrid Aerogel with Improved Mechanical Properties by PEI Grafted GO and CNT
Source: Gels. 2023 May 16;9(5):419. doi: 10.3390/gels9050419 (PMC10217333; doi:10.3390/gels9050419)
Supplement: Supplementary file 1 [file gels-09-00419-s001.zip]

Archive with 1 entries (1 files):
- gels-2347548-supplementary.pdf
